# Supplementary material for: Epidemiological Studies of Pan-Azole Resistant Aspergillus fumigatus Populations Sampled during Tulip Cultivation Show Clonal Expansion with Acquisition of Multi-Fungicide Resistance as Potential Driver
Source: Microorganisms. 2021 Nov 18;9(11):2379. doi: 10.3390/microorganisms9112379 (PMC8618125; doi:10.3390/microorganisms9112379)
Supplement: Supplementary file 1 [file microorganisms-09-02379-s001.zip]

Archive with 1 entries (1 files):
- microorganisms-1463567-supplementary.pdf
